# Supplementary material for: Nucleoporin 153 deficiency in adult neural stem cells defines a pathological protein-network signature and defective neurogenesis in a mouse model of AD
Source: Stem Cell Res Ther. 2024 Sep 3;15:275. doi: 10.1186/s13287-024-03805-1 (PMC11373261; doi:10.1186/s13287-024-03805-1)
Supplement: Supplementary file 1 — Supplementary Figure 1: List of common and specific proteins identified as Nup153 interactors in WT- and AD-NSCs [file 13287_2024_3805_MOESM1_ESM.xlsx]

## Sheet: Foglio1
Common proteins associated with Nup153 in NSCs	Specific proteins associated with Nup153 in WT-NSCs	Specific proteins associated with Nup153 in AD-NSCs
PDIA4	AAAS	AARS
FABP4	ABCD3	ACTR3
FAR1	ACTN4	AHCY
DHX9	AGK	ALDH18A1
SLC25A11	AHCYL2	ARPC4
VDAC3	AIFM1	ATP5MG
SERPINE2	ARF4	ATP6V1A
CFL1	ARL8B	BYSL
FASN	ARPC3	CAMK2B
AP2A1	CDC73	CAPZA2
Hbb-b1	CDCA8	CCT4
ACAD9	CKAP2	CDC42EP1
LDHA	CNP	CHCHD3
CDC73	DDX27	CLIC1
RALA	DDX28	CORO1C
PHB2	DDX56	COX5A
RPS12	DIPK2A	CTNNB1
ARPC3	DPF2	DHRS1
RAB8B	EFTUD2	DPYSL2
RAB10	EPB41L5	DPYSL3
NSDHL	FAR1	DSG4
EIF3L	FMNL2	EEF1B
RPS10	GATAD2A	EEF1D
ACADL	GTPBP4	EIF2S1
THRAP3	IK	EIF2S3X
Rps3a1	IMMT	EIF3A
RPL14	LOC72520	EIF3I
HSPA4	LAS1L	EPRS1
Serpina3k	LSG1	EZR
LONP1	MARCKS	FAM98A
TPP2	MARK3	FARP1
RPL34	MBD3	FARSA
CHMP2A	MCM3	GNA11
CRYZ	MPHOSPH10	H1-0
TJP1	MRPL37	H1-5
TNC	MRPL46	H1F3
FGG	MRPL48	HNRNPA2B1
MRPL4	MRPS27	HNRNPAB
rps15a	MRPS9	HNRNPC
LGALS3	MTCH2	HNRNPD
smim4	MYO6	HSP90AA1
FUBP3	NAT10	HSPA1B
NDUFB4	NDUFA10	IARS1
NDUFB6	NOC3L	IDH2
TMSB10	NOL6	LAP3
ATP5O	NOL7	LGALS1
ECH1	NOM1	MCM2
FADS2	NOP9	MCM5
NOL6	PCCB	MDH2
NES	PISD	MRPS33
ALB	POLDIP3	MTARC2
ANXA5	POLR2C	MTHFD1
MYBBP1A	PPM1D	NARS1
TOMM22	PPM1G	NDUFA8
POLDIP3	PPP1CA	NDUFS8
COX6C	PRPF3	NIPSNAP2
NDUFA5	PSMC6	NNT
YWHAZ	REXO4	OGFR
ACTR2	RHOC	OSBPL6
MYO5A	RIOX1	P4HB
HYOU1	RPL31	PABPC1
TRIM28	SDAD1	PDHB
MAT2A	SDHB	PFKL
MYH10	SENP3	PFKP
CNN3	SERPINE2	PGK1
B3GALT6	SFXN1	PKP1
LETMD1	SLC1A3	PLAT
CNOT1	SLC25A18	PPIA
STT3B	SMARCA5	PPP2CB
COLGALT1	STOML2	PPP2R1A
PPP1CA	SULF2	PRDX6
YWHAE	TECR	PSMC1
NONO	TMPO	PSMC2
XRN2	TOMM22	PSMC3
NDUFS3	U2AF2	PSMC4
STOML2	UHRF1	PSMD11
NAP1L1	WDR12	RAB11B
RBM3	YBX1	RAB23
BOP1	NUP153	RAB2A
NUP153	DLGAP5	RAB5B
NOP56	HNRNPUL1	RARS1
EIF3C	RPL15	RPL35A
RPS18	VANGL2	RPL36
RPL7	MYO18A	RPN2
UBQLN1	HADHB	RRS1
ATP5C1	PLS3	RTN3
VIM	RPS11	RUVBL1
RPS9	KTN1	SELENBP1
COL12A1	LYAR	SEPTIN11
rps23	RRP12	SFN
CNP	HTRA1	SFPQ
EIF5A	RPL10L	SLC25A25
GTF2I	MAP7	SND1
ppp1cb	RHOA	SNRPA
MRPL22	PTRF	SNRPE
VWA5A	YWHAG	SYNCRIP
AHNAK	pom121	TMED10
GANAB	FAM120A	TOMM70A
HNRNPF	Rab7	VCP
VDAC1	ddx39	XAB2
RAB35	RPL34	YWHAG
GOT2	DES	NUP153
U2AF2	FAM207A	ERMP1
CAD	TJP1	GOT2
PTMA	Zfp219	OSBPL3
GTPBP4	RPS16	RPL6
DDB1	smim4	HNRNPA0
IMMT	Hist1h2bp	NDUFA7
acsbg1	PRKD3	IMMT
PNN	SMARCA4	GLUD1
MTHFD1	MYO1C	USP5
UBB	NDUFB4	NDUFA13
DDX5	RPL10A	AP2A2
AGK	Uqcrq	HIST2H2AC
RPL24	MTA2	VDAC1
CAP1	ATP5J2	NCAM1
LAS1L	NOL9	WDR3
PGS1	VANGL1	CYFIP1
RAP1A	MAP7D1	H2AFY2
Uqcrc2	SRP68	NDUFS1
Uqcr10	SPICE1	LAMC1
SRP68	PRKD1	CSDE1
Hbb-b2	RHBDF1	PCDHGC3
CNDP2	COX6C	Uqcrc2
FLNB	PPP1R12A	TPT1
MCM2	kras	NDUFS3
PA2G4	NCOR1	NONO
RPN1	OXR1	IPO4
EEF1G	SUGP2	GADD45GIP1
HNRNPR	RPS26	NAT10
ANP32B	ILF2	Hbb-b1
NUP133	WDR13	FLNB
GC	RBMXL1	HIP1
SNRPD3	SERPINH1	NUP107
PISD	MFGE8	TOP2A
RPL27	CCDC8	DNM2
ISOC1	RUVBL1	RSL1D1
FSCN1	ALDH1A3	GTF2I
PMPCB	NEFM	CKB
MYO1E	HSD17B12	H2AFZ
PREP	MTA1	GLDC
NDUFA7	PHB2	NRD1
Uqcrq	MTHFD1L	DYNC1H1
POLR2C	GSTA4	PBXIP1
MRPS7	STT3A	CDC42
NDUFA13	ATOX1	RAB1A
TMPO	MAOA	AGPAT1
ARL8B	UGGT1	AI314180
DLGAP5	XRCC5	ATP5J2
NPM1	RBM3	Car5b
MRPS14	coro1a	Hist1h4h
KRR1	CIRBP	HSD17B12
MPC2	SF3B3	IGHG3
DCAF13	AGPS	LETMD1
LDHB	Hist1h3i	LRRC59
LGALS7	NCKAP1	RPL13
MYL12A	NT5DC1	RPL18
MEST	UGDH	RPS4X
MRPS15	SNRPE	VWA5A
ATP5H	CYTH3
NDUFS7	Akr1b3
MYO6	TPM4
PSMC6	FXR1
DARS	TMSB10
RPS5	GCAT
S100A8
H2AFV
GCAT
TLN1
Gm10260
YWHAG
YWHAB
VDAC2
CKAP2
PAM16
COPE
NDUFC2
PPM1D
S100A6
Gm4737
PTBP1
MFGE8
FLII
NDUFA9
CALU
RPL26
SLC25A18
GNAI2
MTA1
HSP90AA1
TAMM41
TARDBP
HSPA9
GAPDH
ETF1
TPR
RRP12
NDUFAF3
TIMM50
RPL23A
MRPS26
PCBP1
MCM3
TOMM20
PYCR2
MYOF
IARS
RPS2
GNB1
RPS6
TPP1
XRCC5
NAT10
RAB1A
ELAVL1
HIST3H2A
DDX47
RPL38
PDHA1
RPSA
BLVRB
S100A11
TRAP1
PSMD3
GNB2
HK1
NDUFS8
ATP2A2
EPRS
UGDH
Hist1h2bp
SMARCA4
PRDX2
AHCYL2
PPIB
ADPGK
RPL30
LMNA
RWDD1
EFTUD2
SLC25A5
H2AFY2
VARS
OXCT1
CDCA8
MRPL48
MRPS30
COPB1
HDAC2
AARS
S100A4
USP7
KPNB1
GPD2
PRKD1
HIST1H1C
HIST2H2AC
PAICS
ALDH1L1
NDUFAF4
HNRNPK
HNRNPUL2
GNA13
RRP7A
PCBP2
SEPT9
ARF3
GSTA4
RPL9
HNRNPL
MRPL50
VCP
CCDC8
iars2
SNRPF
HSD17B12
RPS13
MARCKS
Atp5k
Cyc1
PUS1
RPL18A
USP5
ERLIN2
RBFA
ALDOA
PPM1G
XPO1
RPL27A
DDX3X
Supt16
HINT1
HSPA5
CDC42
RPL11
UBA2
NDUFS1
DPF2
SEC61A1
PLEC
RPL23
ASL
pom121
LETM1
RPS24
SF3A1
Hist2h2aa1
ACTC1
FAM207A
MRPS34
HNRNPH2
DLAT
TUBB2A
NOL7
IMPDH2
CCT8
XYLT1
RPS16
YBX1
ARF4
CPNE3
Gpi1
SND1
TPM4
ATL3
C3
PFN1
NDUFA10
HSD17B10
RPL37A
SMARCA5
RPS15
MRPL46
PSAT1
PDIA3
RPL17
GATAD2A
NOL9
RPN2
RAB6A
RAB5C
TSPO
PCCB
RACK1
UTP14A
GSN
PYGB
SLC25A3
RPS26
EMC1
IK
ATP6V1C1
ABCD3
PSMD2
MAOA
RPS25
NDUFV1
UBA1
ATAD3A
RHOC
PRPF40A
RBMXL1
PPIA
UGGT1
DDX41
LLGL1
FLNA
EEF2
PSMD12
RSL1D1
NOM1
FARSB
ACADSB
RPL21
RPL3
DDX18
HNRNPH1
LCP1
RPL8
MYO18A
NOC3L
PLS3
CLTC
LRP1
H2AFJ
UBE2V1
PGAM5
Serpinb6a
1190002N15Rik
MBD3
HIST1H1E
RPL32
Hist1h1a
trf
DHCR7
SLC25A4
MRPS9
ATP5B
OGDH
CTTN
WDR12
TOP1
EEF1A1
PSMC3
WDR43
ARPC4
ATP1A1
MYL12B
NDRG1
EIF4A3
MOGS
SCO2
HNRNPU
HNRNPA2B1
PRKD3
DDX56
Serpina3h
RPS20
RCC2
IDH2
PCK2
ACOT7
2010107E04Rik
COPA
ATP5J2
HNRNPUL1
AGPS
LPCAT1
NDUFS2
POLR2B
ATP5E
ATP6V1B2
Hist1h2bj
RPL15
NCOR2
MRPL16
GNG5
HADH
HP1BP3
RAN
CBX3
BZW1
PTCD3
YWHAQ
TUBB4B
TUBA1C
PGLS
PSMB6
EIF2S2
0610012G03Rik
SENP3
SFXN1
REXO4
PDIA6
RBM39
CDKN2C
TUBA1A
PRDX5
NT5DC1
PTGR1
tuba4a
APRT
H2AFZ
RPL5
RPL7L1
h2afy
RPS4X
RPL13
PAK2
TPM1
MYL6
TUFM
SULF2
RPL22L1
RAB1B
VANGL2
HADHB
DLD
NDUFA12
2410016O06Rik
ACLY
KTN1
KRT78
XPNPEP1
Pcx
TUBB3
PRDX1
GNL2
TPI1
ATP1A2
Akr1b3
PCOLCE
SLC25A12
coro1a
GFAP
FAM120A
IMP4
SLC1A3
DDX28
ddx39
EPB41L5
GSR
Hist3h2bb-ps
HSP90AB1
AAAS
ATOX1
EIF3H
Zfp219
ACTN4
ANP32E
DLST
PCNA
ATP5A1
HSPG2
NDUFA4
TUBB5
MYH4
EML2
PSMB4
MAGED2
CAPN2
CCT7
HK2
LMNB1
SPICE1
AP2B1
FAM132A
Hist1h3i
THBS1
UQCRC1
RALB
SUGP2
LYPLA1
PDCD6IP
ILF2
H3f3c
Serpina1b
TMED10
MRPL38
CCT2
RPS3
FTSJ3
RAB8A
MPHOSPH10
RPS19
RPLP0
osbpl6
9530053A07Rik
PSMA6
LSG1
IMP3
FBL
RPL31
PRPF31
CCT3
CCT6A
EIF4A1
CCT5
MTA2
Txn1
CIRBP
NCL
DDX21
ACAT1
RPS7
HTRA1
RPL29
PES1
ARL8A
RPL10L
UHRF1
NOP58
iqgap1
EIF5B
PGK1
PTRF
SAMM50
ACTB
ANXA2
S100A10
SLC25A1
PRPF3
ITGAM
AATF
Ifi47
MARK3
NSUN5
NEDD4
PSMA5
PHB
HIST1H3E
RPL19
NCKAP1
MYO1C
DDOST
DYNC1H1
HADHA
LRRC59
NUP35
RPL10A
HNRNPM
ATP5F1
Rasl2-9
SF3A3
EIF3D
SF3B3
SLC3A2
MAP7D1
RHBDF1
ATP6V1D
SDHA
MTHFD1L
LGALS1
MYH9
TUBB2B
TKT
FMNL2
NGDN
FXR1
RDH11
DDX27
RBBP4
RCN2
RBBP7
CUL1
TCEB3
SERPINH1
SEC31A
PRPF8
PUM3
ALDH18A1
MATR3
RPL4
CKB
NOP14
RPL35
NEFM
NPEPPS
RPL28
CPNE1
PHGDH
RPL12
RPL13A
MIF
RPS11
RPL7A
tomm70a
LSM8
RAC1
RPL18
TGFBI
NOP9
RPS29
CYTH3
NSUN2
PKM
ANP32A
MTCH2
RPLP1
HP
TECR
KIF5B
Igkv8-30
CHST7
ACTG1
SDHB
STT3A
RAI14
MRPL37
HSPA8
MRPS27
MYO1B
IPO7
ANXA1
TCP1
MRPL3
CSDE1
AP2M1
RAB14
gnai3
ATIC
kras
ARF5
RPL22
ATP5D
OXR1
ERH
PRPF19
COX2
CDC5L
SDAD1
Gstp2
TSN
RPS17
AIFM1
DNAJC19
SNRPE
HSP90B1
ENO1
EIF3B
HSPD1
