# Supplementary material for: Nucleoporin 153 deficiency in adult neural stem cells defines a pathological protein-network signature and defective neurogenesis in a mouse model of AD
Source: Stem Cell Res Ther. 2024 Sep 3;15:275. doi: 10.1186/s13287-024-03805-1 (PMC11373261; doi:10.1186/s13287-024-03805-1)
Supplement: Supplementary file 7 — Supplemental Fig. 7: List of full-length blots Supplementary Table 1: List of selected GO processes, the corresponding annotated proteins and relative p values in WT-NSCs, AD-NSCs and AD-Nup-NSCs [file 13287_2024_3805_MOESM7_ESM.xlsx]

## Sheet: WT-specific GO-BP selected
This sheet reports the GO Biological Processes (GO BP) found to be enriched in the list of Nup153 interacting proteins in WT-NSCs. For each GO BP Term, we reported the significance (i.e., the adjusted p-value obtained from the functional enrichment analysis) and the name of proteins annotated for that GO BP.
Term	Adjusted P-value	proteins
ribosome biogenesis (GO:0042254)	4.9908e-10	NOM1;DDX27;RPL31;RPL34;NOL9;RPL10A;SDAD1;WDR12;SENP3;NOL6;LSG1;RPS16;LAS1L;MPHOSPH10;RRP12;RPL15;LYAR
rRNA processing (GO:0006364)	8.57806e-09	DDX27;RPL31;RPL34;NAT10;NOL9;RPL10A;WDR12;SENP3;NOL6;RPS16;LAS1L;MPHOSPH10;RRP12;RPL15;LYAR
gene expression (GO:0010467)	2.82465e-07	POM121;RPL31;POLDIP3;RPL34;NUP153;NOL9;MRPL37;RPL10A;AAAS;RPS26;RBM3;RPS16;HNRNPUL1;U2AF2;POLR2C;MPHOSPH10;RPL15;RPS11
ncRNA processing (GO:0034470)	3.07108e-07	DDX27;RPL31;RPL34;NOL9;RPL10A;WDR12;SENP3;NOL6;RPS16;LAS1L;MPHOSPH10;RRP12;RPL15;LYAR
cotranslational protein targeting to membrane (GO:0006613)	0.000186343	RPS26;RPS16;RPL31;RPL34;RPL15;SRP68;RPL10A;RPS11
protein targeting to ER (GO:0045047)	0.000327079	RPS26;RPS16;RPL31;RPL34;RPL15;SRP68;RPL10A;RPS11
tRNA transport (GO:0051031)	0.0014967	POM121;NUP153;YBX1;AAAS;NOL6
positive regulation of mRNA processing (GO:0050685)	0.00376028	RBM3;RBMXL1;CIRBP;CDC73
actin filament organization (GO:0007015)	0.00382062	MARCKS;MYO1C;TPM4;MYO6;PLS3;RHOC;CORO1A;RHOA
positive regulation of cellular protein metabolic process (GO:0032270)	0.0108344	FXR1;RBM3;POLDIP3;UHRF1;CIRBP;NAT10
regulation of gene silencing by miRNA (GO:0060964)	0.0118132	FXR1;POM121;POLR2C;NUP153;AAAS
ncRNA export from nucleus (GO:0097064)	0.0125255	POM121;NUP153;AAAS;NOL6
cellular macromolecule biosynthetic process (GO:0034645)	0.0131241	RPS26;RPS16;RPL31;RPL34;POLR2C;MCM3;MRPL37;RPL15;RPL10A;RPS11
cortical cytoskeleton organization (GO:0030865)	0.015051	NCKAP1;FMNL2;RHOC;RHOA
ATP-dependent chromatin remodeling (GO:0043044)	0.0153032	MBD3;SMARCA5;MTA2;SMARCA4
translation (GO:0006412)	0.0153032	RPS26;RPS16;RPL31;RPL34;MRPL37;RPL15;RPL10A;RPS11
RNA transport (GO:0050658)	0.0153032	POM121;POLDIP3;U2AF2;NUP153;YBX1
mRNA splicing, via spliceosome (GO:0000398)	0.0166511	EFTUD2;IK;SF3B3;HNRNPUL1;U2AF2;PRPF3;POLR2C;SNRPE;YBX1
vesicle transport along actin filament (GO:0030050)	0.0168543	MYO1C;MYO6;ACTN4
establishment of epithelial cell polarity (GO:0090162)	0.0181108	CYTH3;MYO18A;RHOA
nuclear export (GO:0051168)	0.0199247	LSG1;POM121;POLDIP3;U2AF2;NUP153
mitochondrial translational elongation (GO:0070125)	0.0214822	MRPS9;MRPS27;MRPL37;MRPL48;MRPL46
mitochondrial translational termination (GO:0070126)	0.0214822	MRPS9;MRPS27;MRPL37;MRPL48;MRPL46
protein import (GO:0017038)	0.0214822	POM121;ABCD3;NUP153;PHB2;TOMM22
regulation of posttranscriptional gene silencing (GO:0060147)	0.0242902	POM121;POLR2C;NUP153;AAAS
chromatin remodeling (GO:0006338)	0.0322873	MBD3;RUVBL1;SMARCA5;MTA2;SMARCA4
mRNA transport (GO:0051028)	0.0322873	POM121;POLDIP3;U2AF2;NUP153;AAAS
beta-catenin-TCF complex assembly (GO:1904837)	0.0322873	RUVBL1;CDC73;SMARCA4
positive regulation of cell migration by vascular endothelial growth factor signaling pathway (GO:0038089)	0.0333402	MYO1C;PRKD1
regulation of glycolytic process (GO:0006110)	0.0465578	POM121;NCOR1;NUP153;AAAS
mitochondrial ATP synthesis coupled electron transport (GO:0042775)	0.0465578	UQCRQ;NDUFB4;NDUFA10;COX6C
L-glutamate transmembrane transport (GO:0015813)	0.0465578	SLC25A18;SLC1A3
chromatin/gene regulation
RNA processing
translation and protein modification
transport
metabolism
vesicle transport and cytoskeletal reorganization
stem cell regulation
protein targeting to membrane

## Sheet: AD-specific GO-BP selected
This sheet reports the GO Biological Processes (GO BP) found to be enriched in the Nup153 interacting proteins in AD-NSCs. For each GO BP Term, we reported the significance (i.e., the adjusted p-value obtained from the functional enrichment analysis) and the name of proteins annotated for that GO BP.
Term	Adjusted P-value	Proteins
aerobic electron transport chain (GO:0019646)	4.09631e-05	NDUFA8;NDUFA13;NDUFA7;NDUFS8;NDUFS3;NDUFS1;UQCRC2;COX5A
mitochondrial ATP synthesis coupled electron transport (GO:0042775)	4.09631e-05	NDUFA8;NDUFA13;NDUFA7;NDUFS8;NDUFS3;NDUFS1;UQCRC2;COX5A
mitochondrial electron transport, NADH to ubiquinone (GO:0006120)	0.000197276	NDUFA8;NDUFA13;NDUFA7;NDUFS8;NDUFS3;NDUFS1
regulation of G2/M transition of mitotic cell cycle (GO:0010389)	0.000594086	DYNC1H1;HSP90AA1;PSMD11;PSMC3;PPP2R1A;PSMC4;PSMC1;PSMC2;YWHAG
Wnt signaling pathway, planar cell polarity pathway (GO:0060071)	0.000594086	CDC42;PSMD11;PSMC3;PSMC4;PSMC1;PSMC2;AP2A2
gene expression (GO:0010467)	0.000594086	NUP107;MRPS33;RPL35A;NUP153;RPL6;RPS4X;SYNCRIP;XAB2;HNRNPA2B1;RPL36;HNRNPD;RPL13;RPL18
regulation of mRNA catabolic process (GO:0061013)	0.000594086	PSMD11;PSMC3;PSMC4;PSMC1;PSMC2;HNRNPD;PKP1;PABPC1
regulation of mitotic cell cycle phase transition (GO:1901990)	0.00120283	DYNC1H1;HSP90AA1;PSMD11;PSMC3;PPP2R1A;PSMC4;PSMC1;PSMC2;YWHAG
cellular response to hypoxia (GO:0071456)	0.00295357	PSMD11;PSMC3;PSMC4;PSMC1;PSMC2;PGK1;P4HB
protein-DNA complex assembly (GO:0065004)	0.00418231	PSMD11;PSMC3;PSMC4;PSMC1;PSMC2;MCM5;MCM2
ribosome biogenesis (GO:0042254)	0.00419853	WDR3;RPL36;RRS1;RPL13;RPL35A;RPL18;RPL6;BYSL
protein targeting to ER (GO:0045047)	0.00450604	RPS4X;RPL36;RPL13;RPL35A;RPL18;RPL6
ncRNA processing (GO:0034470)	0.00523762	WDR3;HNRNPA2B1;RPL36;RPL13;RPL35A;RPL18;RPL6;BYSL
regulation of hematopoietic progenitor cell differentiation (GO:1901532)	0.0067837	PSMD11;PSMC3;PSMC4;PSMC1;PSMC2
cellular respiration (GO:0045333)	0.00691476	NDUFS8;MDH2;NDUFS1;UQCRC2
regulation of cellular response to stress (GO:0080135)	0.00724281	CAMK2B;RSL1D1;HSP90AA1;NUP107;NUP153;HSPA1B
regulation of cellular protein localization (GO:1903827)	0.00863941	VCP;HSP90AA1;CTNNB1;RAB11B
aerobic respiration (GO:0009060)	0.00986986	NDUFS8;MDH2;UQCRC2
positive regulation of proteasomal protein catabolic process (GO:1901800)	0.0100841	VCP;USP5;PSMC3;PSMC2;HSPA1B
RNA metabolic process (GO:0016070)	0.010794	SYNCRIP;HNRNPA2B1;HNRNPD;HNRNPC;SND1;HNRNPA0
SCF-dependent proteasomal ubiquitin-dependent protein catabolic process (GO:0031146)	0.0112368	PSMD11;PSMC3;PSMC4;PSMC1;PSMC2
ribonucleoprotein complex assembly (GO:0022618)	0.0116617	XAB2;HSP90AA1;RRS1;SNRPE;RPL6;EIF3A
regulation of stem cell differentiation (GO:2000736)	0.0118718	PSMD11;PSMC3;PSMC4;PSMC1;PSMC2
canonical glycolysis (GO:0061621)	0.0125378	PFKL;PGK1;PFKP
glucose catabolic process to pyruvate (GO:0061718)	0.0125378	PFKL;PGK1;PFKP
pyruvate metabolic process (GO:0006090)	0.0132309	PFKL;PGK1;VDAC1;PDHB
proteasomal protein catabolic process (GO:0010498)	0.0165172	VCP;PSMD11;PSMC3;PSMC4;PSMC1;PSMC2;CTNNB1
protein deubiquitination (GO:0016579)	0.0169492	VCP;PSMD11;USP5;PSMC3;PSMC4;PSMC1;RUVBL1;PSMC2
neuron projection extension (GO:1990138)	0.0247502	CYFIP1;HSP90AA1;CTNNB1
nuclear pore complex assembly (GO:0051292)	0.0269203	NUP107;NUP153
cellular response to oxidative stress (GO:0034599)	0.0308668	ERMP1;PPIA;EIF2S1;PRDX6;HSPA1B
gluconeogenesis (GO:0006094)	0.0363659	MDH2;GOT2;PGK1
negative regulation of chromatin organization (GO:1905268)	0.0384255	H1-5;H1-0
negative regulation of nucleocytoplasmic transport (GO:0046823)	0.0384255	RAB23;NUP153
nuclear pore organization (GO:0006999)	0.0427161	NUP107;NUP153
2-oxoglutarate metabolic process (GO:0006103)	0.0427161	GOT2;IDH2
chromosome condensation (GO:0030261)	0.043336	TOP2A;H1-5;H1-0
establishment of apical/basal cell polarity (GO:0035089)	0.0467775	CDC42;EZR
protein targeting to membrane
stem cell regulation
cell cycle
oxidative stress energy metabolism
catabolic process
transport
RNA processing
chromatin/gene regulation

## Sheet: AD-specific KEGG
This sheet reports the KEGG pathways found to be enriched in the list of Nup153 interacting proteins in AD-NSCs. For each KEGG pathways, we reported the significance (i.e., the adjusted p-value obtained from the functional enrichment analysis) and the name of proteins annotated for that KEGG pathway.
Term	Adjusted P-value	proteins
Prion disease	1.08465e-09	NDUFA8;NDUFA13;NDUFA7;PSMD11;LAMC1;EIF2S1;COX5A;NDUFS8;PSMC3;PSMC4;PSMC1;PSMC2;NDUFS3;VDAC1;NDUFS1;NCAM1;UQCRC2;HSPA1B
Amyotrophic lateral sclerosis	1.08465e-09	RAB1A;NDUFA8;NDUFA13;VCP;NDUFA7;NUP107;PSMD11;NUP153;EIF2S1;COX5A;NDUFS8;PSMC3;PSMC4;PSMC1;HNRNPA2B1;PSMC2;NDUFS3;VDAC1;NDUFS1;UQCRC2
Parkinson disease	9.36624e-09	CAMK2B;NDUFA8;NDUFA13;NDUFA7;PSMD11;EIF2S1;COX5A;NDUFS8;PSMC3;PSMC4;PSMC1;PSMC2;NDUFS3;VDAC1;NDUFS1;UQCRC2
Pathways of neurodegeneration	5.97663e-08	CAMK2B;RAB1A;NDUFA8;NDUFA13;VCP;NDUFA7;PSMD11;HIP1;EIF2S1;COX5A;NDUFS8;PSMC3;PSMC4;PSMC1;PSMC2;NDUFS3;CTNNB1;VDAC1;NDUFS1;UQCRC2
Huntington disease	1.13346e-07	NDUFA8;NDUFA13;NDUFA7;PSMD11;HIP1;AP2A2;COX5A;NDUFS8;PSMC3;PSMC4;PSMC1;PSMC2;NDUFS3;VDAC1;NDUFS1;UQCRC2
Alzheimer disease	1.98612e-07	RTN3;NDUFA8;NDUFA13;NDUFA7;PSMD11;EIF2S1;COX5A;NDUFS8;PSMC3;PSMC4;PSMC1;PSMC2;NDUFS3;CTNNB1;VDAC1;NDUFS1;UQCRC2
Oxidative phosphorylation	2.88016e-06	ATP6V1A;NDUFA8;NDUFA13;NDUFA7;NDUFS8;NDUFS3;NDUFS1;UQCRC2;ATP5MG;COX5A
Proteasome	0.000518381	PSMD11;PSMC3;PSMC4;PSMC1;PSMC2
Aminoacyl-tRNA biosynthesis	0.00232039	RARS1;NARS1;EPRS1;IARS1;FARSA
Endocytosis	0.00232039	ACTR3;CDC42;RAB5B;CAPZA2;ARPC4;AP2A2;HSPA1B;DNM2;RAB11B
RNA transport	0.00738948	CYFIP1;NUP107;EIF3I;NUP153;PABPC1;EIF2S1;EIF3A
Spinocerebellar ataxia	0.00930882	PSMD11;PSMC3;PSMC4;PSMC1;PSMC2;VDAC1
Ribosome	0.0135301	RPS4X;RPL36;RPL13;RPL35A;RPL18;RPL6
Citrate cycle (TCA cycle)	0.0135301	MDH2;IDH2;PDHB
HIF-1 signaling pathway	0.0135933	CAMK2B;PFKL;PGK1;PDHB;PFKP
Glycolysis / Gluconeogenesis	0.014545	PFKL;PGK1;PDHB;PFKP
Protein processing in endoplasmic reticulum	0.0161669	VCP;HSP90AA1;RPN2;P4HB;EIF2S1;HSPA1B
Spliceosome	0.0425133	XAB2;SNRPE;HNRNPC;SNRPA;HSPA1B
Cysteine and methionine metabolism	0.042768	AHCY;MDH2;GOT2
oxidative metabolism
neurodegeneration
proteasomal degradation
chromatin/gene regulation
RNA processing
protein processing
transport
endocytosis
